# Supplementary material for: Efficient, Hierarchical, and Object-Oriented Electronic Structure Interfaces for Direct Nonadiabatic Dynamics Simulations
Source: J Chem Theory Comput. 2025 Sep 10;21(18):8994–9008. doi: 10.1021/acs.jctc.5c00878 (PMC12461921; doi:10.1021/acs.jctc.5c00878)
Supplement: Supplementary file 2 [file ct5c00878_si_002.zip]

Archive with 46 entries (33 files):
- SI/
- SI/adaptive_sampling/
- SI/adaptive_sampling/initcond/
- SI/adaptive_sampling/initcond/ASE_DB.template
- SI/adaptive_sampling/initcond/ASE_DB.resources
- SI/adaptive_sampling/initcond/run.sh
- SI/adaptive_sampling/initcond/QM.in
- SI/adaptive_sampling/initcond/QM/
- SI/adaptive_sampling/initcond/QM/ORCA.resources
- SI/adaptive_sampling/initcond/QM/ORCA.template
- SI/adaptive_sampling/KEYSTROKES.setup_init
- SI/adaptive_sampling/trajectory/
- SI/adaptive_sampling/trajectory/input
- SI/adaptive_sampling/trajectory/veloc
- SI/adaptive_sampling/trajectory/run.sh
- SI/adaptive_sampling/trajectory/QM/
- SI/adaptive_sampling/trajectory/QM/trial_interface/
- SI/adaptive_sampling/trajectory/QM/trial_interface/ADAPTIVE.resources
- SI/adaptive_sampling/trajectory/QM/trial_interface/model2/
- SI/adaptive_sampling/trajectory/QM/trial_interface/model2/SPAINN.resources
- SI/adaptive_sampling/trajectory/QM/trial_interface/model2/SPAINN.template
- SI/adaptive_sampling/trajectory/QM/trial_interface/model1/
- SI/adaptive_sampling/trajectory/QM/trial_interface/model1/SPAINN.resources
- SI/adaptive_sampling/trajectory/QM/trial_interface/model1/SPAINN.template
- SI/adaptive_sampling/trajectory/QM/trial_interface/ADAPTIVE.template
- SI/adaptive_sampling/trajectory/QM/FALLBACK.resources
- SI/adaptive_sampling/trajectory/QM/FALLBACK.template
- SI/adaptive_sampling/trajectory/QM/fallback_interface/
- SI/adaptive_sampling/trajectory/QM/fallback_interface/ASE_DB.template
- SI/adaptive_sampling/trajectory/QM/fallback_interface/ASE_DB.resources
- SI/adaptive_sampling/trajectory/QM/fallback_interface/QM/
- SI/adaptive_sampling/trajectory/QM/fallback_interface/QM/ORCA.resources
- SI/adaptive_sampling/trajectory/QM/fallback_interface/QM/ORCA.template
- SI/adaptive_sampling/trajectory/geom
- SI/adaptive_sampling/KEYSTROKES.excite
- SI/adaptive_sampling/KEYSTROKES.setup_traj
- SI/numdiff/
- SI/numdiff/NUMDIFF.resources
- SI/numdiff/geom.xyz
- SI/numdiff/run_EXTORCA.sh
- SI/numdiff/otool_external.inp
- SI/numdiff/orca.inp
- SI/numdiff/QM/
- SI/numdiff/QM/ORCA.resources
- SI/numdiff/QM/ORCA.template
- SI/numdiff/NUMDIFF.template
