# Supplementary material for: Efficient, Hierarchical, and Object-Oriented Electronic Structure Interfaces for Direct Nonadiabatic Dynamics Simulations
Source: J Chem Theory Comput. 2025 Sep 10;21(18):8994–9008. doi: 10.1021/acs.jctc.5c00878 (PMC12461921; doi:10.1021/acs.jctc.5c00878)
Supplement: Supplementary file 2 [file ct5c00878_si_002.zip › SI/adaptive_sampling/initcond/QM.in]

21
Initial condition ICOND_00000/
C -0.10646700 0.03299900 -0.15849400
N 2.62350400 0.01740700 -0.09172700
C 3.90745100 -2.23470000 -0.00178600
C 2.61139600 -4.57543600 0.03322200
C 3.91637100 -6.84379800 0.12485400
C 6.56388000 -6.89407400 0.18596700
C 7.86886700 -4.58934300 0.15144800
C 6.58164000 -2.31107500 0.05951800
H 7.68248800 -0.56880500 0.03595700
H 9.93471900 -4.58721300 0.19809400
C 7.90884300 -9.25149400 0.28231300
N 8.99248800 -11.15112100 0.35979700
H 2.86226200 -8.62096300 0.14945400
H 0.55165300 -4.63581400 -0.01203700
C 4.00254700 2.37444900 -0.13050600
H 5.24433000 2.52648900 -1.80657700
H 2.65778800 3.95612900 -0.19677100
H 5.18376200 2.61690000 1.57797300
H -0.85503100 -0.95223300 -1.84459300
H -0.93663200 -0.86178900 1.53974200
H -0.77904400 1.99722800 -0.22644300
unit bohr
states 3 
charge 0 
step 0

H
DM
GRAD
