# Supplementary material for: Efficient, Hierarchical, and Object-Oriented Electronic Structure Interfaces for Direct Nonadiabatic Dynamics Simulations
Source: J Chem Theory Comput. 2025 Sep 10;21(18):8994–9008. doi: 10.1021/acs.jctc.5c00878 (PMC12461921; doi:10.1021/acs.jctc.5c00878)
Supplement: Supplementary file 2 [file ct5c00878_si_002.zip › SI/adaptive_sampling/initcond/QM/ORCA.resources]

orcadir $ORCADIR
scratchdir $TMPDIR
ncpu 1
memory 4000
wfoverlap $SHARC/wfoverlap.x
wfthres 2.0
