# Supplementary material for: Efficient, Hierarchical, and Object-Oriented Electronic Structure Interfaces for Direct Nonadiabatic Dynamics Simulations
Source: J Chem Theory Comput. 2025 Sep 10;21(18):8994–9008. doi: 10.1021/acs.jctc.5c00878 (PMC12461921; doi:10.1021/acs.jctc.5c00878)
Supplement: Supplementary file 2 [file ct5c00878_si_002.zip › SI/adaptive_sampling/KEYSTROKES.setup_init]

../initconds                             #Initial conditions filename: [initconds] (autocomplete enabled) 
                                         #Initial condition range: [1 1000] 
3                                        #Number of states: 
                                         #Molecular charges per multiplicity: [0] 
4                                        #Interface number: 
                                         #Please specify the path to your ASE.template file [ASE.template] (autocomplete enabled) 
                                         #Reference overlaps? [False] 
                                         #TheoDORE? [False] 
true                                     #Do you have an ASE.resources file? [False] 
                                         #Specify path to ASE.resources [ASE.resources] (autocomplete enabled) 
sdf                                      #Path to ORCA: (autocomplete enabled) 
sf                                       #Path to scratch directory: (autocomplete enabled) 
../ORCA.template                         #Template filename: (autocomplete enabled) 
true                                     #Do you have a 'ORCA.resources' file? [False] 
../ORCA.resources                        #Specify the path: [ORCA.resources] (autocomplete enabled) 
                                         #Use mode 1 (i.e., calculate here)? [True] 
                                         #Generate submission script? [False] 
                                         #Do you want to setup the specified calculations? [True] 
                                         #Do you want to link the interface files? [False] 
