# Supplementary material for: Efficient, Hierarchical, and Object-Oriented Electronic Structure Interfaces for Direct Nonadiabatic Dynamics Simulations
Source: J Chem Theory Comput. 2025 Sep 10;21(18):8994–9008. doi: 10.1021/acs.jctc.5c00878 (PMC12461921; doi:10.1021/acs.jctc.5c00878)
Supplement: Supplementary file 2 [file ct5c00878_si_002.zip › SI/adaptive_sampling/trajectory/input]

printlevel 2

geomfile "geom"
veloc external
velocfile "veloc"

nstates 3 
actstates 3 
charge 0 
state 2 mch
coeff auto
rngseed 18530

ezero    -457.9790486157
tmax 1000.000000
stepsize 0.500000
nsubsteps 25
integrator fvv

method tsh
surf diagonal
coupling ktdc
nogradcorrect
ekincorrect parallel_vel
reflect_frustrated none
decoherence_scheme edc
decoherence_param 0.1
hopping_procedure sharc
notrack_phase
grad_all
eselect 0.001000
select_directly
nospinorbit
output_format ascii
output_dat_steps 1
