# Supplementary material for: Efficient, Hierarchical, and Object-Oriented Electronic Structure Interfaces for Direct Nonadiabatic Dynamics Simulations
Source: J Chem Theory Comput. 2025 Sep 10;21(18):8994–9008. doi: 10.1021/acs.jctc.5c00878 (PMC12461921; doi:10.1021/acs.jctc.5c00878)
Supplement: Supplementary file 2 [file ct5c00878_si_002.zip › SI/adaptive_sampling/trajectory/veloc]

  -0.00028518   0.00011969  -0.00014298
   0.00024829   0.00017448  -0.00026466
  -0.00038024  -0.00023280   0.00016386
   0.00023099  -0.00008655  -0.00001386
  -0.00006071   0.00033762  -0.00002589
   0.00030797   0.00041277   0.00011018
  -0.00007198  -0.00037293  -0.00020434
  -0.00009375   0.00028956   0.00013275
  -0.00006365  -0.00193131   0.00053773
  -0.00018221  -0.00055746   0.00013612
  -0.00024468  -0.00026829   0.00004988
   0.00019905  -0.00001401  -0.00001979
   0.00029122   0.00092766  -0.00043466
  -0.00106361  -0.00143025   0.00050904
   0.00009291  -0.00020576  -0.00002074
  -0.00166365   0.00259687   0.00060557
   0.00122649   0.00104650  -0.00085648
  -0.00016156   0.00025997   0.00040375
  -0.00022568   0.00033857   0.00239163
  -0.00091670  -0.00179247   0.00016435
   0.00255286  -0.00160806  -0.00008655
