# Supplementary material for: Efficient, Hierarchical, and Object-Oriented Electronic Structure Interfaces for Direct Nonadiabatic Dynamics Simulations
Source: J Chem Theory Comput. 2025 Sep 10;21(18):8994–9008. doi: 10.1021/acs.jctc.5c00878 (PMC12461921; doi:10.1021/acs.jctc.5c00878)
Supplement: Supplementary file 2 [file ct5c00878_si_002.zip › SI/adaptive_sampling/trajectory/run.sh]

#!/bin/bash
#SBATCH -J DMABN
#SBATCH -N 1
#SBATCH --ntasks-per-node=1
#SBATCH --mem=2000M
#SBATCH -w tellurium[1-10]


$SHARC/driver.py -i fallback input > driver.log
