# Supplementary material for: Efficient, Hierarchical, and Object-Oriented Electronic Structure Interfaces for Direct Nonadiabatic Dynamics Simulations
Source: J Chem Theory Comput. 2025 Sep 10;21(18):8994–9008. doi: 10.1021/acs.jctc.5c00878 (PMC12461921; doi:10.1021/acs.jctc.5c00878)
Supplement: Supplementary file 2 [file ct5c00878_si_002.zip › SI/adaptive_sampling/trajectory/QM/trial_interface/ADAPTIVE.template]

---
thresholds: {"h": 1e-3}
interfaces:
    - {"label": "model1", "interface": "SPAINN", "args": [], "kwargs": {}}
    - {"label": "model2", "interface": "SPAINN", "args": [], "kwargs": {}}
error_function: "mae"
