# Supplementary material for: Efficient, Hierarchical, and Object-Oriented Electronic Structure Interfaces for Direct Nonadiabatic Dynamics Simulations
Source: J Chem Theory Comput. 2025 Sep 10;21(18):8994–9008. doi: 10.1021/acs.jctc.5c00878 (PMC12461921; doi:10.1021/acs.jctc.5c00878)
Supplement: Supplementary file 2 [file ct5c00878_si_002.zip › SI/adaptive_sampling/trajectory/QM/FALLBACK.template]

trial_interface: {"interface": "ADAPTIVE", "args": [], "kwargs": {"fast_queue":True}}
fallback_interface: {"interface": "ASE", "args": [], "kwargs": {}}
