# Supplementary material for: Efficient, Hierarchical, and Object-Oriented Electronic Structure Interfaces for Direct Nonadiabatic Dynamics Simulations
Source: J Chem Theory Comput. 2025 Sep 10;21(18):8994–9008. doi: 10.1021/acs.jctc.5c00878 (PMC12461921; doi:10.1021/acs.jctc.5c00878)
Supplement: Supplementary file 2 [file ct5c00878_si_002.zip › SI/adaptive_sampling/trajectory/QM/fallback_interface/ASE_DB.template]

reference: {"interface": "ORCA", "args": [], "kwargs": {}}
props_to_save: ["h", "grad"]
ase_file: "ase_run3.db"
