# Supplementary material for: Efficient, Hierarchical, and Object-Oriented Electronic Structure Interfaces for Direct Nonadiabatic Dynamics Simulations
Source: J Chem Theory Comput. 2025 Sep 10;21(18):8994–9008. doi: 10.1021/acs.jctc.5c00878 (PMC12461921; doi:10.1021/acs.jctc.5c00878)
Supplement: Supplementary file 2 [file ct5c00878_si_002.zip › SI/adaptive_sampling/trajectory/geom]

 C   6.0  -0.10191452  -0.02179534  -0.05890471  12.00000000
 N   7.0   2.64887028   0.04917507  -0.27737363  14.00307400
 C   6.0   3.87979637  -2.31814115  -0.17918281  12.00000000
 C   6.0   2.61335912  -4.59606563   0.01454945  12.00000000
 C   6.0   3.90701309  -6.84746760   0.04165219  12.00000000
 C   6.0   6.56193012  -6.86069564   0.04231730  12.00000000
 C   6.0   8.06632462  -4.52198427   0.18034639  12.00000000
 C   6.0   6.62877436  -2.26712119   0.02146867  12.00000000
 H   1.0   7.61202751  -0.65630126  -0.21111386   1.00782500
 H   1.0   9.90458524  -4.90919833   0.41043732   1.00782500
 C   6.0   7.79723024  -9.26891664   0.29778235  12.00000000
 N   7.0   8.94894580 -11.19120341   0.51672233  14.00307400
 H   1.0   3.11370710  -8.59800326   0.34674802   1.00782500
 H   1.0   0.86098442  -4.32465212   0.42470272   1.00782500
 C   6.0   3.88352620   2.47500267   0.03455188  12.00000000
 H   1.0   5.49660787   2.31231981  -1.70193376   1.00782500
 H   1.0   2.58626117   3.95987988   0.16398753   1.00782500
 H   1.0   4.89641251   2.40764470   1.78344036   1.00782500
 H   1.0  -1.27277933  -1.12586813  -1.67766038   1.00782500
 H   1.0  -0.43673836  -0.92697874   2.03950618   1.00782500
 H   1.0  -0.74209257   2.06924524   0.04505458   1.00782500
