# Supplementary material for: Efficient, Hierarchical, and Object-Oriented Electronic Structure Interfaces for Direct Nonadiabatic Dynamics Simulations
Source: J Chem Theory Comput. 2025 Sep 10;21(18):8994–9008. doi: 10.1021/acs.jctc.5c00878 (PMC12461921; doi:10.1021/acs.jctc.5c00878)
Supplement: Supplementary file 2 [file ct5c00878_si_002.zip › SI/adaptive_sampling/KEYSTROKES.excite]

../initconds                             #Initial conditions filename: [initconds] (autocomplete enabled) 
                                         #How should the excited-state lists be generated? [2] 
.                                        #Path to ICOND directories: (autocomplete enabled) 
                                         #Do you want to use the diagonal representation (True=diag, False=MCH)? [False] 
2                                        #How should the excited states be flagged? [3] 
                                         #Range (eV): [0.0 10.0] 
2 3                                      #List of initial states: (range comprehension enabled) 
                                         #Lower state for excitation? [1] 
                                         #Do you want to continue? [True] 
true                                     #Overwrite ../initconds.excited?  [False] 
