# Supplementary material for: Efficient, Hierarchical, and Object-Oriented Electronic Structure Interfaces for Direct Nonadiabatic Dynamics Simulations
Source: J Chem Theory Comput. 2025 Sep 10;21(18):8994–9008. doi: 10.1021/acs.jctc.5c00878 (PMC12461921; doi:10.1021/acs.jctc.5c00878)
Supplement: Supplementary file 2 [file ct5c00878_si_002.zip › SI/adaptive_sampling/KEYSTROKES.setup_traj]

../initconds.excited                     #Initial conditions filename: [initconds.excited] (autocomplete enabled) 
                                         #Number of states: [3] 
                                         #Molecular charges per multiplicity: [0] 
                                         #Do you want all states to be active? [True] 
                                         #Do you want to see the content of the initconds file? [False] 
                                         #States to setup the dynamics: [2 3] (range comprehension enabled) 
                                         #Starting index: [1] 
1000                                     #Number of trajectories: [2000] 
                                         #RNG Seed:  [!] 
20                                       #Interface number: 
                                         #Method: [1] 
                                         #Simulation time (fs): [1000.0] 
                                         #Simulation timestep (fs): [0.5] 
                                         #Integrator: [2] 
                                         #Nsubsteps: [25] 
                                         #Do you want to prematurely terminate trajectories? [False] 
                                         #SHARC dynamics? [True] 
3                                        #Coupling number: [4] 
false                                    #Do you want to track wavefunction phases through overlaps? [True] 
                                         #Coupling number: [1] 
                                         #EkinCorrect: [2] 
                                         #Reflect frustrated: [1] 
                                         #Decoherence scheme: [2] 
                                         #Hopping scheme: [2] 
                                         #Forced hops to ground state? [False] 
                                         #Scaling? [False] 
                                         #Damping? [False] 
                                         #Atom masking? [False] 
                                         #Do you want to constrain some bond lengths (via a RATTLE)? [False] 
                                         #Do you want to use a thermostat? [False] 
                                         #Do you want to use a droplet force? [False] 
                                         #Do you want to use a tether? (restraints groups of atoms to a certian absolute coordinate) [False] 
                                         #Do you want to include a laser field in the simulation? [False] 
                                         #TheoDORE? [False] 
sdf                                      #Path to ORCA: (autocomplete enabled) 
sdf                                      #Path to scratch directory: (autocomplete enabled) 
../init/ORCA.template                    #Template filename: (autocomplete enabled) 
true                                     #Do you have a 'ORCA.resources' file? [False] 
../init/ORCA.resources                   #Specify the path: [ORCA.resources] (autocomplete enabled) 
                                         #Setup for PYSHARC? [True] 
false                                    #Write output in NetCDF format? [True] 
                                         #Write gradients? [False] 
                                         #Write NACs? [False] 
                                         #Write property matrices? [False] 
                                         #Write property vectors? [False] 
                                         #Write overlap matrix? [False] 
                                         #Modify stride? [False] 
                                         #Use mode 1 (i.e., calculate here)? [True] 
                                         #Generate submission script? [False] 
                                         #Do you want to setup the specified calculations? [True] 
                                         #Do you want to link the interface files? [False] 
                                         #

Do you want to see the input for the first trajectory? [False] 
                                         #Do you want to add keywords to the input of all trajectories? [False] 
