# Supplementary material for: Efficient, Hierarchical, and Object-Oriented Electronic Structure Interfaces for Direct Nonadiabatic Dynamics Simulations
Source: J Chem Theory Comput. 2025 Sep 10;21(18):8994–9008. doi: 10.1021/acs.jctc.5c00878 (PMC12461921; doi:10.1021/acs.jctc.5c00878)
Supplement: Supplementary file 2 [file ct5c00878_si_002.zip › SI/numdiff/geom.xyz]

21
geometry:1
  C           0.03947473574398      0.08819101819065     -0.45109298868590
  N           1.42506386417758      0.00735645300008     -0.06910110063341
  C           2.09999354817697     -1.21690918455636     -0.08049063792226
  C           1.44236028247531     -2.38586193638873      0.42205870389329
  C           2.16727910855458     -3.58102118769722      0.52242673322251
  C           3.51387405227190     -3.64180289436761      0.07429384150814
  C           4.15231488965153     -2.48728879548011     -0.46569599197662
  C           3.44238200550415     -1.27587250703308     -0.53263412507954
  H           3.89190049637414     -0.39848199073870     -1.00615850945333
  H           5.18167764707170     -2.55046527980219     -0.82290123379135
  C           4.23395593642778     -4.87225331440883      0.16971079671399
  N           4.82172213222641     -5.87230092506466      0.24388878375904
  H           1.70445799136812     -4.47100501567232      0.95491180062115
  H           0.42666407149560     -2.31705193019175      0.81864926716649
  C           1.98927565728385      1.13834259673832      0.62351518311439
  H           3.08881071358925      1.09330393846731      0.57949715823392
  H           1.63451709401512      2.07980423125176      0.17291087173577
  H           1.69813289881215      1.12807091559180      1.69642331920243
  H          -0.20345208634378     -0.73307589640837     -1.14004494440272
  H          -0.63142627503000      0.02288076184505      0.43185385896013
  H          -0.15843976784633      1.05543048572499     -0.94761589918613
