# Supplementary material for: Efficient, Hierarchical, and Object-Oriented Electronic Structure Interfaces for Direct Nonadiabatic Dynamics Simulations
Source: J Chem Theory Comput. 2025 Sep 10;21(18):8994–9008. doi: 10.1021/acs.jctc.5c00878 (PMC12461921; doi:10.1021/acs.jctc.5c00878)
Supplement: Supplementary file 2 [file ct5c00878_si_002.zip › SI/numdiff/run_EXTORCA.sh]

#!/bin/bash

#SBATCH -p compute
#SBATCH -N 1
#SBATCH --ntasks-per-node=21
#SBATCH -p compute                  ## is the default partition option and can thus be omitted, alternative: debug
#SBATCH --constraint=tellurium                 ## for requesting a particular machine (optional)


PRIMARY_DIR=/global/mai/SHARC_4.0_beta_tests/NUMDIFF/opt_CI_orca/penalty/run/geom_1/
cd $PRIMARY_DIR

. /user/mai/anaconda/miniconda3/etc/profile.d/conda.sh
conda activate sharc4.0
module load intel mkl
 . /user/mai/SHARC/REPOSITORY_switchable/sharc_main/bin/sharcvars.sh
module load orca6


PRIMARY_DIR=/global/mai/SHARC_4.0_beta_tests/NUMDIFF/opt_CI_orca/numdiff/run/geom_1/
cd $PRIMARY_DIR


export ORCADIR=$ORCADIR/
export PATH=$SHARC:$ORCADIR:$PATH
export EXTOPTEXE=$SHARC/otool_external

orca orca.inp > orca.log
