# Supplementary material for: Efficient, Hierarchical, and Object-Oriented Electronic Structure Interfaces for Direct Nonadiabatic Dynamics Simulations
Source: J Chem Theory Comput. 2025 Sep 10;21(18):8994–9008. doi: 10.1021/acs.jctc.5c00878 (PMC12461921; doi:10.1021/acs.jctc.5c00878)
Supplement: Supplementary file 2 [file ct5c00878_si_002.zip › SI/numdiff/orca.inp]

#
#SHARC: states 3
#SHARC: charge 0
#SHARC: interface NUMDIFF
#SHARC: opt cross 2 3

! ExtOpt Opt

%geom
  maxstep 0.150000
  Trust -0.150000
  maxiter 200
end

* xyzfile 0 1 geom.xyz
