# Supplementary material for: Efficient, Hierarchical, and Object-Oriented Electronic Structure Interfaces for Direct Nonadiabatic Dynamics Simulations
Source: J Chem Theory Comput. 2025 Sep 10;21(18):8994–9008. doi: 10.1021/acs.jctc.5c00878 (PMC12461921; doi:10.1021/acs.jctc.5c00878)
Supplement: Supplementary file 2 [file ct5c00878_si_002.zip › SI/numdiff/QM/ORCA.template]

basis def2-SV(P)
functional wB97X
ri rijcosx
maxiter 700
keys tightscf defgrid2
