# Supplementary material for: Efficient, Hierarchical, and Object-Oriented Electronic Structure Interfaces for Direct Nonadiabatic Dynamics Simulations
Source: J Chem Theory Comput. 2025 Sep 10;21(18):8994–9008. doi: 10.1021/acs.jctc.5c00878 (PMC12461921; doi:10.1021/acs.jctc.5c00878)
Supplement: Supplementary file 2 [file ct5c00878_si_002.zip › SI/numdiff/NUMDIFF.template]

qm-program ORCA
qm-dir QM 
numdiff_method central-diff
numdiff_representation diabatic
numdiff_stepsize 0.01
coord_type cartesian
#normal_modes_file V0.txt
#whitelist  #nacdr      # grad nacdr socdr dmdr
